# Supplementary material for: Concept for Efficient Light Harvesting in Perovskite Materials via Solar Harvester with Multi-Functional Folded Electrode
Source: Nanomaterials (Basel). 2021 Dec 11;11(12):3362. doi: 10.3390/nano11123362 (PMC8708830; doi:10.3390/nano11123362)
Supplement: Supplementary file 1 [file nanomaterials-11-03362-s001.zip]

Archive with 1 entries (1 files):
- nanomaterials-1425316-SI.pdf
